# Supplementary material for: Newly identified essential amino acids affecting peanut (Arachis hypogaea L.) DGAT2 enzyme activity
Source: Heliyon. 2023 Jan 17;9(1):e12878. doi: 10.1016/j.heliyon.2023.e12878 (PMC9876841; doi:10.1016/j.heliyon.2023.e12878)
Supplement: Multimedia component 2 — DGAT2s from 58 plant species. [file mmc2.xlsx]

## Sheet: DGAT2 多个物种
>ACJ84867.1 unknown [Medicago truncatula]
>ADF57328.1 1,2-diacyl-sn-glycerol:acyl-CoA acyltransferase 2 [Euonymus alatus]
>ADG22608.1 diacylglycerol acyltransferase type 2 [Olea europaea]
>AEO11790.1 diacylglycerol acyltransferase type 2 [Arachis hypogaea]
>AEO11791.1 diacylglycerol acyltransferase type 2 [Arachis hypogaea]
>AEO11792.1 diacylglycerol acyltransferase type 2 [Arachis glabrata]
>AEO11793.1 diacylglycerol acyltransferase type 2 [Arachis glabrata]
>AEO11794.1 diacylglycerol acyltransferase type 2 [Arachis glabrata]
>AEO11795.1 diacylglycerol acyltransferase type 2 [Arachis diogoi]
>AGO32049.1 diacylglycerol acyltransferase 2 [Xanthoceras sorbifolium]
>ARF06254.1 diacylglycerol acyltransferase 2 [Litchi chinensis]
>AXM43877.1 diacylglycerol acyltransferase type-2 [Litchi chinensis]
>BAT75268.1 hypothetical protein VIGAN_01310200 [Vigna angularis var. angularis]
>CBI37486.3 unnamed protein product, partial [Vitis vinifera]
>EOX90582.1 Diacylglycerol acyltransferase family isoform 1 [Theobroma cacao]
>GAU28083.1 hypothetical protein TSUD_223240 [Trifolium subterraneum]
>GAV74314.1 DAGAT domain-containing protein [Cephalotus follicularis]
>GAY50383.1 hypothetical protein CUMW_126170 [Citrus unshiu]
>KHN38842.1 Diacylglycerol O-acyltransferase 2 [Glycine soja]
>KHN39764.1 Diacylglycerol O-acyltransferase 2 [Glycine soja]
>KNA10000.1 hypothetical protein SOVF_148280 isoform A [Spinacia oleracea]
>NP_001299586.1 diacylglycerol O-acyltransferase 2D [Glycine max]
>OMO61330.1 Diacylglycerol acyltransferase [Corchorus capsularis]
>ONH97400.1 hypothetical protein PRUPE_7G188100 [Prunus persica]
>OVA00704.1 Diacylglycerol acyltransferase [Macleaya cordata]
>OWM68355.1 hypothetical protein CDL15_Pgr004837 [Punica granatum]
>PIN08318.1 Acyl-CoA:diacylglycerol acyltransferase (DGAT) [Handroanthus impetiginosus]
>PQQ15256.1 diacylglycerol O-acyltransferase 2 [Prunus yedoensis var. nudiflora]
>PQQ15257.1 diacylglycerol O-acyltransferase 2-like [Prunus yedoensis var. nudiflora]
>PSS00351.1 Diacylglycerol O-acyltransferase [Actinidia chinensis var. chinensis]
>PSS30104.1 Diacylglycerol O-acyltransferase [Actinidia chinensis var. chinensis]
>QCD82196.1 2-acylglycerol O-acyltransferase 2 [Vigna unguiculata]
>RDX72123.1 Diacylglycerol O-acyltransferase 2D, partial [Mucuna pruriens]
>RHN41803.1 putative diacylglycerol O-acyltransferase [Medicago truncatula]
>RXI06280.1 hypothetical protein DVH24_018322 [Malus domestica]
>RYR78948.1 hypothetical protein Ahy_A01g003809 isoform B [Arachis hypogaea]
>XP_002263626.1 PREDICTED: diacylglycerol O-acyltransferase 2 isoform X1 [Vitis vinifera]
>XP_003534223.1 diacylglycerol O-acyltransferase 2D-like [Glycine max]
>XP_003548798.1 diacylglycerol O-acyltransferase 2D-like isoform X2 [Glycine max]
>XP_003612436.1 diacylglycerol O-acyltransferase 2D [Medicago truncatula]
>XP_004287691.1 PREDICTED: diacylglycerol O-acyltransferase 2 [Fragaria vesca subsp. vesca]
>XP_004509475.1 diacylglycerol O-acyltransferase 2D-like isoform X1 [Cicer arietinum]
>XP_004512296.1 diacylglycerol O-acyltransferase 2D [Cicer arietinum]
>XP_006420603.1 diacylglycerol O-acyltransferase 2D [Citrus clementina]
>XP_006489798.1 diacylglycerol O-acyltransferase 2D [Citrus sinensis]
>XP_007156272.1 hypothetical protein PHAVU_003G272500g [Phaseolus vulgaris]
>XP_007158045.1 hypothetical protein PHAVU_002G119500g [Phaseolus vulgaris]
>XP_007202234.1 diacylglycerol O-acyltransferase 2D [Prunus persica]
>XP_008242123.1 PREDICTED: diacylglycerol O-acyltransferase 2 [Prunus mume]
>XP_008365454.1 diacylglycerol O-acyltransferase 2D [Malus domestica]
>XP_009359645.1 PREDICTED: diacylglycerol O-acyltransferase 2-like [Pyrus x bretschneideri]
>XP_009369766.1 PREDICTED: diacylglycerol O-acyltransferase 2-like [Pyrus x bretschneideri]
>XP_010033619.1 PREDICTED: diacylglycerol O-acyltransferase 2 [Eucalyptus grandis]
>XP_014509353.1 diacylglycerol O-acyltransferase 2D-like isoform X2 [Vigna radiata var. radiata]
>XP_014521037.1 diacylglycerol O-acyltransferase 2D isoform X1 [Vigna radiata var. radiata]
>XP_014521038.1 diacylglycerol O-acyltransferase 2D isoform X3 [Vigna radiata var. radiata]
>XP_015950782.1 diacylglycerol O-acyltransferase 2D isoform X1 [Arachis duranensis]
>XP_015950790.1 diacylglycerol O-acyltransferase 2D-like [Arachis duranensis]
>XP_016180113.1 diacylglycerol O-acyltransferase 2D isoform X1 [Arachis ipaensis]
>XP_017427903.1 PREDICTED: diacylglycerol O-acyltransferase 2 [Vigna angularis]
>XP_018848610.1 PREDICTED: diacylglycerol O-acyltransferase 2 isoform X2 [Juglans regia]
>XP_019177394.1 PREDICTED: diacylglycerol O-acyltransferase 2 [Ipomoea nil]
>XP_019229024.1 PREDICTED: diacylglycerol O-acyltransferase 2 [Nicotiana attenuata]
>XP_019424446.1 PREDICTED: diacylglycerol O-acyltransferase 2 [Lupinus angustifolius]
>XP_020226054.1 diacylglycerol O-acyltransferase 2D isoform X2 [Cajanus cajan]
>XP_020239186.1 diacylglycerol O-acyltransferase 2D [Cajanus cajan]
>XP_020266076.1 diacylglycerol O-acyltransferase 2D-like [Asparagus officinalis]
>XP_021804552.1 diacylglycerol O-acyltransferase 2D-like [Prunus avium]
>XP_021804553.1 diacylglycerol O-acyltransferase 2D-like [Prunus avium]
>XP_021908101.1 diacylglycerol O-acyltransferase 2D [Carica papaya]
>XP_022158265.1 diacylglycerol O-acyltransferase 2D [Momordica charantia]
>XP_022643239.1 diacylglycerol O-acyltransferase 2D isoform X2 [Vigna radiata var. radiata]
>XP_023927467.1 diacylglycerol O-acyltransferase 2D [Quercus suber]
>XP_024181257.1 diacylglycerol O-acyltransferase 2D [Rosa chinensis]
>XP_025680434.1 diacylglycerol O-acyltransferase 2D [Arachis hypogaea]
>XP_027076444.1 diacylglycerol O-acyltransferase 2D-like [Coffea arabica]
>XP_027077580.1 diacylglycerol O-acyltransferase 2D-like [Coffea arabica]
>XP_027179701.1 diacylglycerol O-acyltransferase 2D [Coffea eugenioides]
>XP_027361620.1 diacylglycerol O-acyltransferase 2D [Abrus precatorius]
>XP_027913977.1 diacylglycerol O-acyltransferase 2D [Vigna unguiculata]
>XP_027920739.1 diacylglycerol O-acyltransferase 2D-like [Vigna unguiculata]
>XP_028076783.1 diacylglycerol O-acyltransferase 2D-like [Camellia sinensis]
>XP_028795240.1 diacylglycerol O-acyltransferase 2D isoform X1 [Prosopis alba]
>XP_028795241.1 diacylglycerol O-acyltransferase 2D isoform X2 [Prosopis alba]
>XP_028945446.1 diacylglycerol O-acyltransferase 2D-like [Malus domestica]

## Sheet: Sheet1
Abrus	precatorius
Actinidia	chinensis	var.	chinensis
Actinidia	chinensis	var.	chinensis
Arachis	hypogaea
Arachis	hypogaea
Arachis	hypogaea
Arachis	hypogaea
Arachis	glabrata
Arachis	glabrata
Arachis	glabrata
Arachis	diogoi
Arachis	duranensis
Arachis	duranensis
Arachis	ipaensis
Asparagus	officinalis
Cajanus	cajan
Cajanus	cajan
Camellia	sinensis
Carica	papaya
Cephalotus	follicularis
Cicer	arietinum
Cicer	arietinum
Citrus	unshiu
Citrus	clementina
Citrus	sinensis
Coffea	arabica
Coffea	arabica
Coffea	eugenioides
Corchorus	capsularis
Eucalyptus	grandis
Euonymus	alatus
Fragaria	vesca	subsp.	vesca
Glycine	soja
Glycine	soja
Glycine	max
Glycine	max
Glycine	max
Handroanthus	impetiginosus
Ipomoea	nil
Juglans	regia	X2
Litchi	chinensis
Litchi	chinensis
Lupinus	angustifolius
Macleaya	cordata
Malus	domestica
Malus	domestica
Malus	domestica
Medicago	truncatula
Medicago	truncatula
Medicago	truncatula
Momordica	charantia
Mucuna	pruriens
Nicotiana	attenuata
Olea	europaea
Phaseolus	vulgaris
Phaseolus	vulgaris
Prosopis	alba
Prosopis	alba
Prunus	persica
Prunus	yedoensis	var.	nudiflora
Prunus	yedoensis	var.	nudiflora
Prunus	persica
Prunus	mume
Prunus	avium
Prunus	avium
Punica	granatum
Pyrus	x	bretschneideri
Pyrus	x	bretschneideri
Quercus	suber
Rosa	chinensis
Spinacia	oleracea
Theobroma	cacao
Trifolium	subterraneum
Vigna	angularis	var.	angularis
Vigna	unguiculata
Vigna	radiata	var.	radiata
Vigna	radiata	var.	radiata
Vigna	radiata	var.	radiata
Vigna	angularis
Vigna	radiata	var.	radiata
Vigna	unguiculata
Vigna	unguiculata
Vitis	vinifera
Vitis	vinifera	X1
Xanthoceras	sorbifolium
